# Supplementary material for: Evolutionary Patterns of Thylakoid Architecture in Cyanobacteria
Source: Front Microbiol. 2019 Feb 22;10:277. doi: 10.3389/fmicb.2019.00277 (PMC6395441; doi:10.3389/fmicb.2019.00277)
Supplement: Supplementary file 1 [file Table_1.XLSX]

## Sheet: List1
Table S1. Thylakoid arrangement types and raw morphometric data characterizing cyanobacterial isolates analysed in the study. Thylakoid architecture: 0 - thylakoids absent, 1 - parietal, 2 - radial, 3 - fascicular, 4 - parallel, 5 - irregular, 6 - Cyanothece-like. Special features: 0 - none, 1 - triangular parietal thylakoids, 2 - parietal thylakoids with central fascicle, 3 - spherical formation…
Name	Thylakoid Architecture	Special Feature	Cell Width Range [µm]	Cell Length Range [µm]	Medium Smaller Dimension [µm]	Medium Larger Dimension [µm]	Smallest Diameter [µm]	Largest Diameter [µm]	Source of Ultrastructural Data
Acaryochloris marina MBIC11017	1	0	1	1	1	1	1	1	Marquardt et al. (2000) Arch. Microbiol. 174 :181–188. doi: 10.1007/s002030000194
Aerosakkonema funiforme	4	0	13.3–16.6	2.6–4.1	1935-03-01	14.95	2018-06-02	2018-06-16	Thu et al. (2012) Phycologia 51: 672–683. doi: 10.2216/11-130.1
Aetokthonos hydrillicola	4	0	41913	5–10	2018-05-07	12	5	14	Wilde et al. (2014) Phytotaxa 181: 243–260. doi: 10.11646/phytotaxa.181.5.1
Aliterella atlantica CENA 595	3	3	2.0–3.3	3.0–4.8	1965-02-01	2018-09-03	2	2018-08-04	Rigonato et al. (2016) Int J Syst Evol Microbiol 66: 2853–2861. doi: 10.1099/ijsem.0.001066
Ammassolinea attenuata	2	0	4.46–6.04	3.28–5.36	1932-04-01	2025-05-01	2028-03-01	2018-04-06	Hašler et al. (2014) Fottea 14: 241–248. doi: 10.5507/fot.2014.018
Anabaena variabilis ATCC 29413	3	0	4–7	3–8.5	2018-05-05	1975-05-01	3	2018-05-08	Lang et al. (1987) J Bacteriol 169: 920-923.
Anagnostidinema cf. lemmermannii P-SA	1	1	1.8–2.1	3–5	1995-01-01	4	2018-08-01	5	Lokmer (2007) Master´s thesis, Faculty of Biological Sciences, University of South Bohemia. http://invenio.nusl.cz/record/46486?ln=en
Anagnostidinema pseudacutissimum CCALA 142	1	0	1.8–2.1	2.5–4	1995-01-01	2025-03-01	2018-08-01	4	Lokmer (2007) Master´s thesis, Faculty of Biological Sciences, University of South Bohemia. http://invenio.nusl.cz/record/46486?ln=en
Anagnostidinema pseudacutissimum GSE–PSE04–08G	1	1	0.9–2.1	2–4	2018-05-01	3	0.9	4	Strunecký et al. (2017) Fottea 17: 114–126. doi: 10.5507/fot.2016.025
Ancylothrix rivularis	2	2	4–7	2.5–6	2025-04-01	2018-05-05	2018-05-02	7	Martins et al. (2016) Int J Syst Evol Microbiol 66: 2396–2405. doi: 10.1099/ijsem.0.001044
Annamia toxica HOs24	2	0	2–2.5	6–12	2025-02-01	9	2	12	Nguyen et al. (2013) Phycologia 52: 25–36. doi: 10.2216/10-097.1
Aphanocapsa feldmannii	1	0	1.31–2.14	1–1.78	1939-01-01	1.725	1	2014-02-01	Usher et al. (2006) Eur J Phycol 41: 179-188. doi: 10.1080/09670260600631352
Aphanothece microscopica	3	0	4.5–5	4.5–7	1975-04-01	1975-05-01	2018-05-04	7	Komárek et al. (2011) Eur J Phycol 46: 315–326. doi: 10.1080/09670262.2011.606373
Aphanothece sacrum	3	0	2018-05-03	3.5–9	2018-05-03	2025-06-01	2018-05-03	9	Komárek et al. (2011) Eur J Phycol 46: 315–326. doi: 10.1080/09670262.2011.606373
Arthrospira sp. PCC 8005	3	3	4.2–5.1	1.7–3.6	1965-02-01	1965-04-01	2018-07-01	2018-01-05	original data
Arthrospira sp. PMC737.11	2	0	9–12	3–7	5	2018-05-10	3	12	Cellamare te al. (2018) FEMS Microbiol Ecol 94. doi: 10.1093/femsec/fiy108
Brasilonema bromeliae	4	0	14.5–16.8	1.8–15	2018-04-08	15.65	2018-08-01	2018-08-16	Fiore et al. (2007) J Phycol 43: 789–798. doi: 0.1111/j.1529-8817.2007.00376.x
Calenema singularis LEGE 06188	1	0	1.9–4	0.5–5	1975-02-01	1995-02-01	0.5	5	Brito et al. (2017) Mol Phyl Evol 111: 18–34. doi: 10.1016/j.ympev.2017.03.006
Calothrix sp. LEGE 06122	3	0	2–3	7–9	2018-05-02	8	2	9	Brito et al. (2012) Syst Appl Microbiol 35: 110-119. doi: 10.1016/j.syapm.2011.07.003
Calothrix sp. PCC 7103	4	0	2018-01-03	2018-03-03	2018-01-03	2018-03-03	2018-01-03	2018-03-03	Gonzales-Esquer et al. (2016) Photosynth Res 129: 147-157. doi: 10.1007/s11120-016-0286-2
Candidatus Synechococcus spongiarum SH4	1	0	1.75–2.25	3.1–3.7	2	2018-04-03	1975-01-01	2018-07-03	Usher (2008) Mar Ecol 29: 178-192. doi: 10.1111/j.1439-0485.2008.00245.x
Cephalothrix komarekiana CCIBt 3277	3	0	4.8–7.3	2–3.5	1975-02-01	2018-01-06	2	2018-03-07	da Silva Malone et al. (2015) Int J Syst Evol Microbiol 65: 2993–3007. doi: 10.1099/ijs.0.000369
Chalicogloea cavernicola CCALA 975	3	0	2.6–4.3	2.6–4.3	1945-03-01	1945-03-01	2018-06-02	2018-03-04	Roldán et al. (2013) Int J Syst Evol Microbiol 63: 2326–2333. doi: 10.1099/ijs.0.045468-0
Chroogloeocystis siderophila	3	0	2.66–3.94	3.23-4.77	2018-03-03	4	2.66	1977-04-01	Brown et al. (2005) FEMS Microbiol Ecol 52: 307-314. doi: 10.1016/j.femsec.2004.11.020
Chlorogloeopsis fritschii CCAP 1411=PCC6912	4	0	3.4–4.3	3.4–4.3	1985-03-01	1985-03-01	2018-04-03	2018-03-04	Hawthornthwaite et al. (1985) J Gen Microbiol 131: 2497-2500.
Chroococcidiopsis thermalis PCC 7203	3	3	1.7–4	1.7–4	1985-02-01	1985-02-01	2018-07-01	4	original data, Gonzales-Esquer et al. (2016) Photosynth Res 129: 147-157. doi: 10.1007/s11120-016-0286-2
Chroococcopsis sp. LEGE07187	3	0	4–7	5–11	2018-05-05	8	4	11	Brito et al. (2012) Syst Appl Microbiol 35: 110-119. doi: 10.1016/j.syapm.2011.07.003
Chroococcus virescens CCALA 701	3	0	6.2–10	8.7–12.5	2018-01-08	2018-06-10	2018-02-06	2018-05-12	Kováčik et al. (2011) Preslia 83: 145–166.
Chroococcus cf. westii CCALA 702	3	0	7.5–9.5	5–12.5	2018-05-08	1975-08-01	5	2018-05-12	Kováčik et al. (2011) Preslia 83: 145–166.
Coelomoron pusillum AICB 1012	3	0	2	2.75–3	2	2.875	2	3	Mituleţu (2013) PhD Thesis. Babes-Bolyai University, Faculty of Biology and Geology. 193.231.20.119/doctorat/teza/fisier/1447
Coleofasciculus chthonoplastes PCC 7420	2	0	2.3–3.1	6–10	2018-07-02	8	2018-03-02	10	original data
Crinalium epipsammum PCC 9333	1	3	4–8.8	0.8–2.8	2018-08-01	2018-04-06	0.8	2018-08-08	Bohunická et al. (2015) J Phycol 51: 1040–1054. doi: 10.1111/jpy.12354
Crinalium epipsammum SAG 22.89	1	3	4–8.8	0.8–2.8	2018-08-01	2018-04-06	0.8	2018-08-08	Bohunická et al. (2015) J Phycol 51: 1040–1054. doi: 10.1111/jpy.12354
Crinalium magnum SAG 34.87	1	3	4.5–6.3	1.0-2.8	2018-04-05	2018-09-01	1.0	2018-03-06	original data, Bohunická et al. (2015) J Phycol 51: 1040–1054. doi: 10.1111/jpy.12354
Crocosphaera watsonni WH 8502	3	0	2–4	2–4	3	3	2	4	Zehr et al. (2001) Nature 412: 635-638. doi: 10.1038/35088063
Cyanobacterium aponinum ETC–03	3	0	2–3	3–4	2018-05-02	2018-05-03	2	4	Moro et al. (2007) Algol. Stud. 123: 1-15
Cyanobacterium stanierii PCC 7202	5	0	1.9–4.4	2.2–6.1	2015-03-01	2015-04-01	2018-09-01	2018-01-06	original data, Korelusová et al. (2009) J Phycol 45: 928–937. doi: 10.1111/j.1529-8817.2009.00701.x
Cyanobium gracile PCC 6307	1	0	0.25–0.4	0.4–2.4	0.325	2018-04-01	0.25	2018-04-02	original data
Cyanobium cf. gracile 10–NR	1	0	0.9–1.0	0.9–1.0	0.95	0.95	0.9	1	Jezberová and Komárková (2007) Environ Microbiol 9: 1858–1862. doi: 10.1111/j.1462-2920.2007.01311.x
Cyanobium sp. LEGE 06097	1	0	0.8–1	1–1.2	0.9	2018-01-01	1	2018-02-01	Brito et al. (2012) Syst Appl Microbiol 35: 110-119. doi: 10.1016/j.syapm.2011.07.003
Cyanothece aeruginosa SAG 87.79	6	0	21–25.2	21.5–39.4	2018-01-23	30.45	21	39.4	original data, Komárek and Cepák (1998) Pl Syst Evol 210: 25-39.
Cyanothece sp. ATCC 51142	3	0	1.2–4.4	2.8–7.1	2018-08-02	1995-04-01	2018-02-01	2018-01-07	original data, Liberton et al. (2011) Plant Signal Behav 6: 566-569.
Cyanothece sp. CCY0110	3	0	3–4.4	3.7–6.7	2018-07-03	2018-02-05	3	2018-07-06	original data
Cyanothece sp. PCC 7424	3	0	4.7–8	7–12	1935-06-01	2018-05-09	2018-07-04	12	original data
Cyanothece sp. PCC 7425	1	0	1.5–2	3	1975-01-01	3	2018-05-01	3	Ports et al. (2000) Arch Microbiol 173 :154–163.
Cyanothece sp. PCC 7822	3	0	6–8	9–18	7	2018-05-13	6	18	original data
Cyanothece sp. PCC 8801	3	0	3–5	4–9	4	2018-05-06	3	9	original data
Cyanothece sp. PCC 8802	3	0	3–5	4–9	4	2018-05-06	3	9	original data
Cyanothece sp. SKTU126	3	0	2–2.5	2–3.5	2025-02-01	1975-02-01	2	2018-05-03	Ohki et al. (2008) J Phycol 44: 142-51. doi: 10.1111/j.1529-8817.2007.00428.x
Dactylococcopsis salina PCC 8305	3	0	1.5–1.8	3.4–4.1	1965-01-01	1975-03-01	2018-05-01	2018-01-04	original data
Dermocarpella incrassata PCC 7326 (SAG 29.84)	3	0	4–12	4–12	8	8	4	12	original data
Desertifilum dzianense PMC 872.14	1	2	2.4–3.4	3.4–5.9	2018-09-02	1965-04-01	2018-04-02	2018-09-05	Cellamare te al. (2018) FEMS Microbiol Ecol 94. doi: 10.1093/femsec/fiy108
Desertifilum fontinale	1	2	4–7	1.9–3.1	2018-05-02	2018-05-05	2018-09-01	7	Dadheech et al. (2014) Fottea 14: 129–140. doi: 10.5507/fot.2014.010
Desertifilum sp. IPPAS B-1220	1	3	2.5–3.1	2.8–4.8	2018-08-02	1985-03-01	2018-05-02	2018-08-04	Sinetova et al. (2017) FEMS Microbiol Lett 364. doi: 10.1093/femsle/fnx027
Fischerella sp. PCC 9431	4	0	2018-04-02	6	2018-04-02	6	2018-04-02	6	Gonzales-Esquer et al. (2016) Photosynth Res 129: 147-157. doi: 10.1007/s11120-016-0286-2
Foliisarcina bertiogensis CENA333	3	0	1.3–5.7	1.3–5.7	2018-05-03	2018-05-03	2018-03-01	2018-07-05	Alvarenga et al. (2016) Int J Syst Evol Microbiol 66: 689–700. doi: 10.1099/ijsem.0.000774
Geitlerinema sp. CCALA 138	1	0	3.6–4.3	3.5–4.5	1995-03-01	4	2018-05-03	2018-05-04	Lokmer (2007) Master´s thesis, Faculty of Biological Sciences, University of South Bohemia. http://invenio.nusl.cz/record/46486?ln=en
Geitlerinema sp. FLO1	1	0	2018-02-02	2018-09-04	2018-02-02	2018-09-04	2018-02-02	2018-09-04	Lokmer (2007) Master´s thesis, Faculty of Biological Sciences, University of South Bohemia. http://invenio.nusl.cz/record/46486?ln=en
Geitlerinema sp. PCC 7105	1	0	2	2018-05-04	2	2018-05-04	2	2018-05-04	Gonzales-Esquer et al. (2016) Photosynth Res 129: 147-157. doi: 10.1007/s11120-016-0286-2
Geitlerinema sp. PCC 7407	1	0	1	1	1	1	1	1	original data
Geitlerinema splendidum CCALA1004	1	0	2–2.3	3.5–8	2015-02-01	1975-05-01	2	8	Strunecký et al. (2017) Fottea 17: 114–126. doi: 10.5507/fot.2016.025
Geminobacterium atlanticum LEGE 07459	3	0	2–3	2–3	2018-05-02	2018-05-02	2	3	Brito et al. (2017) Mol Phyl Evol 111: 18–34. doi: 10.1016/j.ympev.2017.03.006
Geminocystis herdmanni PCC 6308	5	0	3.5–4	3.5–4	1975-03-01	1975-03-01	2018-05-03	4	Korelusová et al. (2009) J Phycol 45: 928–937. doi: 10.1111/j.1529-8817.2009.00701.x
Geminocystis papuanica PAP1	5	0	4–5	4–5	2018-05-04	2018-05-04	4	5	original data, Korelusová et al. (2009) J Phycol 45: 928–937. doi: 10.1111/j.1529-8817.2009.00701.x
Gloeobacter kilaueensis JS1	0	0	2018-05-01	2018-05-03	2018-05-01	2018-05-03	2018-05-01	2018-05-03	Saw et al. (2013) PLoS ONE 8: e76376. doi: 10.1371/journal.pone.0076376
Gloeobacter violaceus PCC 7421	0	0	2018-05-01	2–3	2018-05-01	2018-05-02	2018-05-01	3	original data, Rippka et al. (1974) Arch Microbiol 100: 419-436; Mareš et al. (2013) PLoS ONE 8: e66323. doi: 10.1371/journal.pone.0066323
Gloeocapsa sp. KO20B5	3	0	2.7–4.4	2.7–5.4	1955-03-01	2018-05-04	2018-07-02	2018-04-05	Ohki et al. (2008) J Phycol 44: 142-51. doi: 10.1111/j.1529-8817.2007.00428.x
Gloeocapsa sp. KO30D1	3	0	2.7–3.5	2.7–3.5	2018-01-03	2018-01-03	2018-07-02	2018-05-03	Ohki et al. (2008) J Phycol 44: 142-51. doi: 10.1111/j.1529-8817.2007.00428.x
Gloeocapsa sp. KO38CU6	3	0	2.4–3.1	2.7–5.6	2025-02-01	2015-04-01	2018-04-02	2018-06-05	Ohki et al. (2008) J Phycol 44: 142-51. doi: 10.1111/j.1529-8817.2007.00428.x
Gloeocapsa sp. PCC 73106	3	0	2.2–4.6	2.6–5	2018-04-03	2018-08-03	2018-02-02	5	original data
Gloeocapsa sp. PCC 7428	3	0	1.6–2	2.5–3	2018-08-01	1975-02-01	2018-06-01	3	Gonzales-Esquer et al. (2016) Photosynth Res 129: 147-157. doi: 10.1007/s11120-016-0286-2
Gloeocapsopsis cf. crepidinum LEGE06123	3	0	3–4.5	3.5–5	1975-03-01	2025-04-01	3	5	Brito et al. (2012) Syst Appl Microbiol 35: 110-119. doi: 10.1016/j.syapm.2011.07.003
Gloeomargarita lithophora	1	0	2018-01-01	2018-09-03	2018-01-01	2018-09-03	2018-01-01	2018-09-03	Moreira et al. (2017) Int J Syst Evol Microbiol 67: 653–658. doi: 10.1099/ijsem.0.001679
Gloeothece sp. KO11DG	3	0	2–3.1	2–4.2	1955-02-01	2018-01-03	2	2018-02-04	Ohki et al. (2008) J Phycol 44: 142-51. doi: 10.1111/j.1529-8817.2007.00428.x
Gloeothece sp. KO68DGA	3	0	2–2.7	2–4	1935-02-01	3	2	4	Ohki et al. (2008) J Phycol 44: 142-51. doi: 10.1111/j.1529-8817.2007.00428.x
Gloeothece sp. PCC 6909 (CCAP 1430/3)	3	0	4.5–5	5.6–9	1975-04-01	2018-03-07	2018-05-04	9	original data
Gloeothece sp. SK40	3	0	2.4–3.1	2.4–4.7	1975-02-01	1955-03-01	2018-04-02	2018-07-04	Ohki et al. (2008) J Phycol 44: 142-51. doi: 10.1111/j.1529-8817.2007.00428.x
Godleya alpina	4	0	7–15	2–7	2018-05-04	11	2	15	Novis and Visnovsky (2011) Phytotaxa 22: 1–24.
Haloleptolyngbya alcalis	1	0	1.2–1.9	1.5–2.5	1955-01-01	2	2018-02-01	2018-05-02	Dadheech et al. (2012) Hydrobiologia 691: 269–283. doi: 10.1007/s10750-012-1080-6
Haloleptolyngbya alcalis PMC 892.15	1	0	1.4–1.9	1.2–2.7	1965-01-01	1995-01-01	2018-02-01	2018-07-02	Cellamare te al. (2018) FEMS Microbiol Ecol 94. doi: 10.1093/femsec/fiy108
Haloleptolyngbya elongata PMC 895.15	1	0	0.9–1.5	1.5–3.9	2018-02-01	2018-07-02	0.9	2018-09-03	Cellamare te al. (2018) FEMS Microbiol Ecol 94. doi: 10.1093/femsec/fiy108
Halomicronema hongdechloris C2206	1	0	0.6–0.8	1–1.3	0.7	2015-01-01	0.6	2018-03-01	Chen et al. (2012) FEBS Lett 586: 3249–3254. doi: 10.1016/j.febslet.2012.06.045
Halomicronema metazoicum ITAC101	1	0	0.8–1	3–6	0.9	2018-05-04	0.8	6	Caroppo et al. (2012) Fottea 12: 315–326.
Halomicronema sp. TFEP1	1	0	1	2–8	1	5	1	8	Abed et al. (2002) Arch. Microbiol. 177: 361-70.
Halothece/Euhalothece MPI	3	0	2.6–7.8	2.5–12.6	2018-02-05	1955-07-01	2018-05-02	2018-06-12	Cepák and Komárek (2010) Fottea 10: 229–234.
Halothece sp. PCC 7418	3	0	2–2.5	2.8–5	2025-02-01	2018-09-03	2	5	original data
Heteroleibleinia purpurascens GR2	1	0	1.2–1.5	0.6–0.9	0.75	1935-01-01	0.6	2018-05-01	Sciuto et al. (2017) Cryptogamie Algol 38: 285-323. doi: 10.7872/crya/v38.iss4.2017.285
Hormoscilla pringsheimii CCALA 1054	1	3	4.3–6.8	1–3	2	1955-05-01	1	2018-08-06	Bohunická et al. (2015) J Phycol 51: 1040–1054. doi: 10.1111/jpy.12354
Hyella patelloides LEGE 07179	1	0	2.5–5.5	2.5–10	4	2025-06-01	2018-05-02	10	Brito et al. (2017) Mol Phyl Evol 111: 18–34. doi: 10.1016/j.ympev.2017.03.006
Iphinoe spelaeobios	4	0	5–7	6–10	6	8	5	10	Lamprinou et al. (2013) Fottea 13: 15–23
Jaaginema litorale LEGE 07176	1	0	1.2–2.1	2–4	1965-01-01	3	2018-02-01	4	Brito et al. (2017) Mol Phyl Evol 111: 18–34. doi: 10.1016/j.ympev.2017.03.006
Jacksonvillea apiculata UPOC 58/2013	1	0	2.7–3.3	3–11	3	7	2018-07-02	11	Hašler et al. (2017) Phycologia 56: 284–295. doi: 10.2216/16.62.1
Kamptonema animale CCALA 139	1	2	3.2–4	3.8–4	2018-06-03	2018-09-03	2018-02-03	4	Strunecký et al (2014) Preslia 86: 193–207.
Kamptonema animale CCALA 771	1	2	3.2–4	3.8–4	2018-06-03	2018-09-03	2018-02-03	4	Strunecký et al (2014) Preslia 86: 193–207.
Kastovskya adunca	1	2	2.5–5	2–5.8	1975-03-01	2018-09-03	2	2018-08-05	Mühlsteinová et al. (2014) Phytotaxa 163: 216–228. 10.11646/phytotaxa.163.4.2
Komvophoron kgarii	3	0	6.5–8	12–18.5	2025-07-01	15.25	2018-05-06	2018-05-18	McGregor and Sendall (2013) Phycologia 52: 472–480. doi: 10.2216/13–143.1
Kryptousia macronema	4	0	3.9–6.3	1.9–7.4	1965-04-01	2025-05-01	2018-09-01	2018-04-07	Alvarenga et al. (2017) Int J Syst Evol Microbiol 67: 3301-3309. doi: 10.1099/ijsem.0.002109
Leptolyngbya angustata UTCC473	1	0	3–3.5	1.2–3.5	1935-02-01	2025-03-01	2018-02-01	2018-05-03	Casamatta et al. (2005) J Phycol 41: 421-438. 10.1111/j.1529-8817.2005.04062.x
Leptolyngbya cf. boryana P–BJ1	1	0	1.9–2.3	1.5–2	1975-01-01	2018-01-02	2018-05-01	2018-03-02	Lokmer (2007) Master´s thesis, Faculty of Biological Sciences, University of South Bohemia. http://invenio.nusl.cz/record/46486?ln=en
Thermoleptolyngbya sp. ETS–08	1	0	1	1.5–3	1	2025-02-01	1	3	Moro et al. (2010) Eur J Phycol 45: 143-154. doi: 10.1080/09670260903564391
Leptolyngbya sp. VRUC201/Kovacik et Albertano 1992	1	0	1.6–2.4	1.6–2.2	2018-09-01	2	2018-06-01	2018-04-02	Bruno et al. (2009) Appl Environ Microbiol 75: 608-617. doi: 10.1128/AEM.01183-08
Leptolyngbya sp. PCC 7376	1	1	1	1.2–1.7	1	1945-01-01	1	2018-07-01	original data, Guglielmi and Cohen-Bazire (1984) Protistologica 20: 377-391.
Leptolyngbya sp. VRUC135	1	0	1.1–1.5	4.9–6.7	2018-03-01	2018-08-05	2018-01-01	2018-07-06	Bruno et al. (2009) Appl Environ Microbiol 75: 608-617. doi: 10.1128/AEM.01183-08
Leptolyngbya sp. VRUC184	1	0	1.8–2.6	2.1–3.3	2018-02-02	2018-07-02	2018-08-01	2018-03-03	Bruno et al. (2009) Appl Environ Microbiol 75: 608-617. doi: 10.1128/AEM.01183-08
Leptolyngbya sp. VRUC192	1	0	1.2–1.6	2.8–4.2	2018-04-01	2018-05-03	2018-02-01	2018-02-04	Bruno et al. (2009) Appl Environ Microbiol 75: 608-617. doi: 10.1128/AEM.01183-08
Leptolyngbya sp. VRUC198	1	1	1.2–1.8	3.3–4.7	2018-05-01	4	2018-02-01	2018-07-04	Bruno et al. (2009) Appl Environ Microbiol 75: 608-617. doi: 10.1128/AEM.01183-08
Leptolyngbya sp. VRUC206	1	1	1.9–2.7	1.7–2.7	2018-02-02	2018-03-02	2018-07-01	2018-07-02	Bruno et al. (2009) Appl Environ Microbiol 75: 608-617. doi: 10.1128/AEM.01183-08
Leptolyngbya tenerrima UTCC77	1	0	1.9–2.3	1.2–3.5	1985-01-01	1995-01-01	2018-02-01	2018-05-03	Casamatta et al. (2005) J Phycol 41: 421-438. 10.1111/j.1529-8817.2005.04062.x
Limnolyngbya circumcreta CHAB5650	1	0	1.2–2.15	1.01–4.28	1.675	2.645	2018-01-01	2028-04-01	Li and Li (2016) Phycologia 55: 478–491. doi: 10.2216/15-149.1
Limnolyngbya circumcreta CHAB5667	1	0	1.2–2.15	1.01–4.28	1.675	2.645	2018-01-01	2028-04-01	Li and Li (2016) Phycologia 55: 478–491. doi: 10.2216/15-149.1
Limnolyngbya circumcreta CHAB5683	1	0	1.2–2.15	1.01–4.28	1.675	2.645	2018-01-01	2028-04-01	Li and Li (2016) Phycologia 55: 478–491. doi: 10.2216/15-149.1
Limnoraphis robusta CCALA 966	4	0	15–19	4–10	7	17	4	19	Komárek et al. (2013) Fottea 13: 39–52.
Limnothrix redekei 165a	1	0	1.3–2.9	3.5–5.6	2018-01-02	1955-03-01	2018-03-01	2018-06-05	Gkelis et al. (2005) Microbial Ecol 49: 176–182. doi: 10.1007/s00248-003-2030-7
Lusitaniella coriacea LEGE 07167	1	0	1.5–2.8	2–6	2015-02-01	4	2018-05-01	6	Brito et al. (2017) Mol Phyl Evol 111: 18–34. doi: 10.1016/j.ympev.2017.03.006
Lyngbya majuscula CCAP 1446/4	4	0	12	2–3	2018-05-02	12	2	12	Seabra et al. (2009) FEMS Microbiol Lett 292: 57–62. doi: 10.1111/j.1574-6968.2008.01471.x
Mastigocladopsis repens PCC 10914	4	0	10	7	7	10	7	10	Gonzales-Esquer et al. (2016) Photosynth Res 129: 147-157. doi: 10.1007/s11120-016-0286-2
Mastigocladus laminosus SAG 4.84	4	0	1.5–9	3–10	1975-05-01	2018-05-06	2018-05-01	10	Kaštovský and Johansen (2008) Phycologia 47: 307–320. doi: 10.2216/07-69.1
Microcoleus antarcticus UTCC474	2	0	6.0–7.0	1.5–3.5	2018-05-02	2018-05-06	2018-05-01	7	Casamatta et al. (2005) J Phycol 41: 421-438. 10.1111/j.1529-8817.2005.04062.x
Microcoleus rushforthii UTCC 296	3	0	8.0–10.0	3.0–7.0	5	9	3	10	Casamatta et al. (2005) J Phycol 41: 421-438. 10.1111/j.1529-8817.2005.04062.x
Microcoleus vaginatus CCALA 861	2	0	2–2.5	2018-03-02	2025-02-01	2018-03-02	2	2018-05-02	Strunecký et al. (2013) J Phycol 49: 1167–1180. doi: 10.1111/jpy.12128
Microcystis aeruginosa NIES–843	3	0	4	4	4	4	4	4	Dagnino et al. (2006) Environ Microbiol 8: 30–36. doi: 10.1111/j.1462-2920.2005.00866.x
Microcystis aeruginosa PCC 7806	3	0	4–5	4–5	2018-05-04	2018-05-04	4	5	Dagnino et al. (2006) Environ Microbiol 8: 30–36. doi: 10.1111/j.1462-2920.2005.00866.x
Moorea producens 3L	4	0	30–65	3–7	5	47.5	3	65	Engene et al. (2012) Int J Syst Evol Microbiol 62: 1171–1178. doi: 10.1099/ijs.0.033761-0
Neolyngbya arenicola ALCB 114386	3	0	9.9–18	1.5–2.6	2018-05-02	13.95	2018-05-01	18	Caires et al. (2018) Mol Phyl Evol 120: 196–211. doi: 10.1016/j.ympev.2017.12.009
Neolyngbya granulosa ALCB 114378	3	0	17.4–24.7	2.9–4.5	2018-07-03	2018-05-21	2018-09-02	2018-07-24	Caires et al. (2018) Mol Phyl Evol 120: 196–211. doi: 10.1016/j.ympev.2017.12.009
Neolyngbya irregularis ALCB 114382	3	0	9.3–18.3	1.8–3	2018-04-02	2018-08-13	2018-08-01	2018-03-18	Caires et al. (2018) Mol Phyl Evol 120: 196–211. doi: 10.1016/j.ympev.2017.12.009
Neolyngbya maris-brasilis ALCB 114381	3	0	7.9–12.8	1.3–2.1	2018-07-01	1935-10-01	2018-03-01	2018-08-12	Caires et al. (2018) Mol Phyl Evol 120: 196–211. doi: 10.1016/j.ympev.2017.12.009
Neolyngbya nodulosa ALCB 114383	3	0	8.3–14.0	1.3–2	1965-01-01	2015-11-01	2018-03-01	14	Caires et al. (2018) Mol Phyl Evol 120: 196–211. doi: 10.1016/j.ympev.2017.12.009
Neolyngbya tenuis ALCB 114390	3	0	18.2–24.3	2.1–3.1	2018-06-02	21.25	2018-01-02	2018-03-24	Caires et al. (2018) Mol Phyl Evol 120: 196–211. doi: 10.1016/j.ympev.2017.12.009
Neosynechococcus sphagnicola sy1	1	0	1.5–1.8	3–10	1965-01-01	2018-05-06	2018-05-01	10	Dvořák et al. (2014) Phytotaxa 170: 24–34. doi: 10.11646/phytotaxa.170.1.3
Nodosilinea bijugata Kovacik 1986/5a	1	0	1.5–1.7	1.5–6.2	2018-06-01	1985-03-01	2018-05-01	2018-02-06	Perkerson et al. (2011) J Phycol 47: 1397–1412. doi: 10.1111/j.1529-8817.2011.01077.x
Nodosilinea nodulosa PCC 7104	1	0	1-1.5	1-2.3	1.25	1.65	1	2.3	Gonzales-Esquer et al. (2016) Photosynth Res 129: 147-157. doi: 10.1007/s11120-016-0286-2
Nodosilinea sp. Rehakova 1960/20	1	0	2–2.5	2–4.5	2025-02-01	2025-03-01	2	2018-05-04	Perkerson et al. (2011) J Phycol 47: 1397–1412. doi: 10.1111/j.1529-8817.2011.01077.x
Nostoc cf. commune 257–16	3	3	3–5	3–5	4	4	3	5	Ramirez et al. (2011) Fottea 11: 73–86
Nostoc sp. LEGE06158	3	3	6–8	4–5.5	1975-04-01	7	4	8	Brito et al. (2012) Syst Appl Microbiol 35: 110-119. doi: 10.1016/j.syapm.2011.07.003
Nostoc sp. PCC 7107	4	0	2018-01-02	2018-03-03	2018-01-02	2018-03-03	2018-01-02	2018-03-03	Gonzales-Esquer et al. (2016) Photosynth Res 129: 147-157. doi: 10.1007/s11120-016-0286-2
Nostoc sp. PCC 7120	4	0	2	3	2	3	2	3	Flores and Herrero (2010) Nat Rev Microbiol 8: 39-50. doi: 10.1038/nrmicro2242
Oculatella subterranea AD501	1	0	1–2	1.5–4	2018-05-01	1975-02-01	1	4	Zammit et al. (2012) Eur J Phycol 47: 341–354. doi: 10.1080/09670262.2012.717106
Oculatella subterranea SP1401	1	0	1–2	1.5–4	2018-05-01	1975-02-01	1	4	Zammit et al. (2012) Eur J Phycol 47: 341–354. doi: 10.1080/09670262.2012.717106
Oculatella subterranea SP1402	1	0	1–2	1.5–4	2018-05-01	1975-02-01	1	4	Zammit et al. (2012) Eur J Phycol 47: 341–354. doi: 10.1080/09670262.2012.717106
Oculatella subterranea SP301	1	0	1–2	1.5–4	2018-05-01	1975-02-01	1	4	Zammit et al. (2012) Eur J Phycol 47: 341–354. doi: 10.1080/09670262.2012.717106
Okeania hirsuta	3	0	24–45	2–3	2018-05-02	34.5	2	45	Engene et al. (2013) J Phycol 49: 1095–1106. doi: 10.1111/jpy.12115
Oscillatoria cf. curviceps Fkv	2	0	13.2–15.1	2.5–6.0	2025-04-01	2018-01-14	2018-05-02	2018-01-15	Lokmer (2007) Master´s thesis, Faculty of Biological Sciences, University of South Bohemia. http://invenio.nusl.cz/record/46486?ln=en
Oscillatoria sancta SAG 74.79 = CCALA 135	2	0	14.6–17.0	3.0–7.0	5	2018-08-15	3	17	Lokmer (2007) Master´s thesis, Faculty of Biological Sciences, University of South Bohemia. http://invenio.nusl.cz/record/46486?ln=en
Oscillatoria spongeliae 29P2	2	0	9	3	3	9	3	9	Ridley et al. (2005) Appl Environ Microbiol 71: 7366–7375. doi: 10.1128/AEM.71.11.7366–7375.2005
Oscillatoria spongeliae 34P8	2	0	9	3	3	9	3	9	Ridley et al. (2005) Appl Environ Microbiol 71: 7366–7375. doi: 10.1128/AEM.71.11.7366–7375.2005
Oxynema thaianum CCALA 960	2	0	7.5–9	2–3	2018-05-02	2025-08-01	2	9	Chatchawan et al. (2012) Cryptogamie Algol 33: 41-59.
Pannus brasiliensis	3	0	3.6–4	3.6–4	2018-08-03	2018-08-03	2018-06-03	4	da Silva Malone et al. (2014) Nova Hedwigia 99: 511-524. doi: 10.1127/0029-5035/2014/0195
Phormidesmis priestleyi ULC007	1	0	1.5–2	0.5–1	0.75	1975-01-01	0.5	2	Komárek et al. (2009) Algol Stud 129: 41-59. doi: 10.1127/1864-1318/2009/0129-0041
Phormidium cf. aerugineo–coeruleum R–aq	2	0	5.5–6.8	2.5–3.5	3	2015-06-01	2018-05-02	2018-08-06	Lokmer (2007) Master´s thesis, Faculty of Biological Sciences, University of South Bohemia. http://invenio.nusl.cz/record/46486?ln=en
Phormidium cf. irriguum CCALA759	2	0	8–12	2–4	3	10	2	12	Lokmer (2007) Master´s thesis, Faculty of Biological Sciences, University of South Bohemia. http://invenio.nusl.cz/record/46486?ln=en
Phormidium cf. subfuscum I–Roc	2	0	6.9–7.8	1.5–3	2025-02-01	1935-07-01	2018-05-01	2018-08-07	Lokmer (2007) Master´s thesis, Faculty of Biological Sciences, University of South Bohemia. http://invenio.nusl.cz/record/46486?ln=en
Phormidium sp. ETS 02	1	2	3–5	1–2	2018-05-01	4	1	5	Sciuto et al. (2011) Cladistics 1: 1–18. doi: 10.1111/j.1096-0031.2011.00386.x
Phormidium melanochroun	1	0	3–4	1–1.8	2018-04-01	2018-05-03	1	4	Lamprinou et al. (2013) Fundam Appl Limnol 182: 109-116. doi: 10.1127/1863-9135/2013/0323
Phyllonema aviceniicola CENA341	4	0	4.1–8.5	1.7–8.1	2018-09-04	2025-06-01	2018-07-01	2018-05-08	Alvarenga et al. (2016) Int J Syst Evol Microbiol 66: 689–700. doi: 10.1099/ijsem.0.000774
Plectolyngbya hodgsonii ANT.LPR3	1	3	1–2.5	1–2.5	1975-01-01	1975-01-01	2	2018-05-02	Taton et al. (2011) Polar Biol 34: 181–191. doi: 10.1007/s00300-010-0868-y
Pleurocapsa sp. PCC 7314	3	0	3–7	3–7	5	5	3	7	Castenholz (2001) General characteristics of cyanobacteria. In: Garrity GM (ed) Bergey's Manual of Systematic Bacteriology. Springer, New York, pp 474-478.
Pleurocapsa sp. PCC 7327	3	0	1.5–2	2.5–3	1975-01-01	1975-02-01	2018-05-01	3	Gonzales-Esquer et al. (2016) Photosynth Res 129: 147-157. doi: 10.1007/s11120-016-0286-2
Prochlorococcus marinus MIT9313	1	0	0.8	2018-02-01	0.8	2018-02-01	0.8	2018-02-01	Ting et al. (2007) J Bacteriol 189: 4485–4493. doi: 10.1128/JB.01948-06
Prochlorococcus marinus subsp. marinus CCMP1375	1	0	0.5	0.5	0.5	0.5	0.5	0.5	Hess et al. (1999) Plant Mol Biol 40: 507–521.
Prochlorothrix hollandica PCC 9006	1	0	1	2018-05-06	1	2018-05-06	1	2018-05-06	Golecki and Jürgens (1989) Arch Microbiol 152: 77- 82.
Pseudanabaena biceps PCC 7429	1	0	2–2.9	2–5	1945-02-01	2018-05-03	2	5	Guglielmi and Cohen-Bazire (1984) Protistologica 20: 377-391.
Pseudanabaena amphigranulata USMAC18	1	0	1–3	1–5.7	2	1935-03-01	1	2018-07-05	Khan et al. (2018) J Appl Phycol. doi: 10.1007/s10811-018-1392-7
Pseudanabaena foetida PTG	1	0	1–1.5	3.9–11	2025-01-01	1945-07-01	1	11	Niiyama et al. (2016) Fottea 16: 1–11. doi : 10.5507/fot.2016.006
Pseudanabaena galeata SP44	1	0	1–2	1.5–3.5	2018-05-01	2018-05-02	1	2018-05-03	Nguyen et al. (2013) Phycologia 52: 25–36. doi: 10.2216/10-097.1
Pseudanabaena limnetica PTB	1	0	0.9–1.3	2.5–7.1	2018-01-01	2018-08-04	0.9	2018-01-07	Niiyama et al. (2016) Fottea 16: 1–11. doi : 10.5507/fot.2016.006
Pseudanabaena sp. PCC 6903	1	0	1.7–3	2018-04-02	1935-02-01	2018-04-02	2018-07-01	3	Guglielmi and Cohen-Bazire (1984) Protistologica 20: 377-391.
Pseudanabaena sp. PCC 7408	1	0	1.7–2.5	2018-08-02	2018-01-02	2018-08-02	2018-07-01	2018-08-02	Guglielmi and Cohen-Bazire (1984) Protistologica 20: 377-391.
Pseudanabaena sp. PCC 7402	1	0	1.7–2.5	2018-05-02	2018-01-02	2018-05-02	2018-07-01	2018-05-02	Guglielmi and Cohen-Bazire (1984) Protistologica 20: 377-391.
Pseudanabaena sp. PCC 7367	1	0	1.3–1.8	1.3–1.7	2018-05-01	1955-01-01	2018-03-01	2018-08-01	Guglielmi and Cohen-Bazire (1984) Protistologica 20: 377-391.
Pseudanabaena sp. PCC 7403	1	0	1.5–2.3	2018-08-03	2018-09-01	2018-08-03	2018-05-01	2018-08-03	Guglielmi and Cohen-Bazire (1984) Protistologica 20: 377-391.
Pseudoscillatoria coralii BgP10-4S	2	0	5–6	2.5–6	2025-04-01	2018-05-05	2018-05-02	6	Rasoulouniriana et al. (2009) Dis Aquat Org 87: 91–96. doi: 10.3354/dao02089
Richelia intracellularis HH01	4	0	2018-05-04	2018-05-04	2018-05-04	2018-05-04	2018-05-04	2018-05-04	Villareal et al. (1991) Mar Ecol Progr Ser 76:201
Rivularia sp. LEGE07159	4	0	2–3	8–12	2018-05-02	10	2	12	Brito et al. (2012) Syst Appl Microbiol 35: 110-119. doi: 10.1016/j.syapm.2011.07.003
Roholtiella edaphica LG–P11	4	0	6.2–12.3	1.6–8.2	2018-09-03	2025-09-01	2018-06-01	2018-03-12	Bohunická et al. (2015) Phytotaxa 197: 084–103. doi: 10.11646/phytotaxa.197.2.2
Rubidibacter lacunae KORDI-52	1	0	0.9–1.5	2.5–4.7	2018-02-01	2018-06-03	0.9	2018-07-04	Choi et al. (2008) Int J Syst Evol Microbiol 58: 2807–2811. doi: 10.1099/ijs.0.65798-0
Scytonematopsis maxima	4	0	20.0–42.0	6–13	2018-05-09	31	6	42	Novis and Visnovsky (2011) Phytotaxa 22: 1–24.
Sodaleptolyngbya stromatolitii PMC 867.14	1	0	1.5–2	2–3	1975-01-01	2018-05-02	2018-05-01	3	Cellamare te al. (2018) FEMS Microbiol Ecol 94. doi: 10.1093/femsec/fiy108
Sodalinema komarekii PMC 869.14	1	2	2.4–3	2–3	2018-05-02	2018-07-02	2	3	Cellamare te al. (2018) FEMS Microbiol Ecol 94. doi: 10.1093/femsec/fiy108
Spirulina major PCC 6313	1	4	2018-05-01	2.9–4.2	2018-05-01	1955-03-01	2018-05-01	2018-02-04	original data
Spirulina subsalsa PCC 9445	1	4	1.5–2	3–3.5	1975-01-01	2025-03-01	2018-05-01	2018-05-03	original data
Starria zimbabweensis SAG 74.90	1	3	8.8–15.0	1–2.5	1975-01-01	2018-09-11	1	15	Bohunická et al. (2015) J Phycol 51: 1040–1054. doi: 10.1111/jpy.12354
Symploca atlantica PCC 8002	2	0	5–6	3.5–4	1975-03-01	2018-05-05	2018-05-03	6	Porta et al. (2003). Algol Stud 109: 509-524. doi: 10.1127/1864-1318/2003/0109-0509
Synechococcus elongatus („Anacystis nidulans“) PCC 6301	1	0	0.6–1	1.2–3	0.8	2018-01-02	0.6	3	Komárek et al. (1999) Cryptogamie Algol 20: 209-222.
Synechococcus elongatus PCC 7942	1	0	0.5–1	2–5	0.75	2018-05-03	0.5	5	Sherman et al. (1994) Plant Physiol 106: 251-262.
Synechococcus salsus SAS15yc	1	0	2–3.5	3–5	1975-02-01	4	2	5	Lv et al. (2017) Bangladesh J Plant Taxon 24: 137–147.
Synechococcus sp. („Anacystis nidulans“) BD–1	1	0	1	3	1	3	1	3	Agarval et al.(2008) J Photochem Photobiol B 91: 9–19.
Synechococcus sp. PCC 7002	1	1	2018-05-01	2–3	2018-05-01	2018-05-02	2018-05-01	3	Nierzwicki-Bauer et al. (1983) J Cell Biol 97: 713-722.
Synechococcus sp. UTEX 2973	1	0	0.8	2018-06-02	0.8	2018-06-02	0.8	2018-06-02	Yu et al. (2015) Sci Rep 5: 8132. doi: 10.1038/srep08132
Synechocystis salina LEGE06099	1	0	1.7–1.9	1.7–1.9	2018-08-01	2018-08-01	2018-07-01	2018-09-01	Brito et al. (2012) Syst Appl Microbiol 35: 110-119. doi: 10.1016/j.syapm.2011.07.003
Synechocystis sp. PCC 6714	1	0	1.4–1.7	1.4–1.7	1955-01-01	1955-01-01	2018-04-01	2018-07-01	original data
Synechocystis sp. PCC 6803	1	0	2–2.5	2–2.5	2025-02-01	2025-02-01	2	2018-05-02	Korelusová et al. (2009) J Phycol 45: 928–937. doi: 10.1111/j.1529-8817.2009.00701.x
Synechocystis sp. PCC 7509	3	3	2.2–2.7	2.2–2.7	1945-02-01	1945-02-01	2018-02-02	2018-07-02	original data
Thermoleptolyngbya oregonensis PCC 8501	1	0	0.8–1.8	2–6.5	2018-03-01	2025-04-01	0.8	2018-05-06	Sciuto and Moro (2016) Mol Phyl Evol 105: 15–35. doi: 10.1016/j.ympev.2016.08.010
Thermosynechococcus elongatus BP–1	1	0	1–1.3	3.8–5.2	2015-01-01	2018-05-04	1	2018-02-05	Carril (2009) Reduca (Biología). Serie Fisiología Vegetal 2: 61-107.
Timaviella circinata GR4	1	0	1.2–1.8	1.7–4.4	2018-05-01	2018-05-02	2018-02-01	2018-04-04	Sciuto et al. (2017) Cryptogamie Algol 38: 285-323. doi: 10.7872/crya/v38.iss4.2017.285
Timaviella karstica GR13	1	0	1.2–1.4	3.2–4.2	2018-03-01	2018-07-03	2018-02-01	2018-02-04	Sciuto et al. (2017) Cryptogamie Algol 38: 285-323. doi: 10.7872/crya/v38.iss4.2017.285
Toxifilum mysidocida MYSIDO1	1	1	1.1–3.1	2.1–4.1	2018-01-02	2018-01-03	2018-01-01	2018-01-04	Zimba et al. (2017) J Phycol 53: 188-197. doi: 10.1111/jpy.12490
Toxopsis calypsus	4	0	6–9	2–5	2018-05-03	2018-05-07	2	9	Lamprinou et al. (2012) 62: 2870–2877. doi: 10.1099/ijs.0.038679-0
Trichocoleus desertorum ATA4–8–CV2	1	2	1.5–4.3	0.8–14	2018-09-02	2018-04-07	0.8	14	Mühlsteinová et al. (2014) Phytotaxa 163: 241–261. doi: 10.11646/phytotaxa.163.5.1
Trichodesmium erythraeum IMS-101	3	2	5–5.5	5–6	2025-05-01	2018-05-05	5	6	Sandh et al. (2009) FEMS Microbiol Lett 295: 281–288. doi: 10.1111/j.1574-6968.2009.01608.x
Wilmottia murrayi KGI28	1	2	3–6	6–10	2018-05-04	8	3	10	Strunecký et al. (2011) Fottea 11: 57–71
Wilmottia murrayii ANT.LACV5.2	1	2	3–6	6–10	2018-05-04	8	3	10	Strunecký et al. (2011) Fottea 11: 57–71
Xenococcus sp. PCC 7307	3	0	2–15	2–15	2018-05-08	2018-05-08	2	15	Castenholz (2001) General characteristics of cyanobacteria. In: Garrity GM (ed) Bergey's Manual of Systematic Bacteriology. Springer, New York, pp 474-478.
