# Supplementary material for: Evolutionary Patterns of Thylakoid Architecture in Cyanobacteria
Source: Front Microbiol. 2019 Feb 22;10:277. doi: 10.3389/fmicb.2019.00277 (PMC6395441; doi:10.3389/fmicb.2019.00277)
Supplement: Supplementary file 2 [file Table_2.XLSX]

## Sheet: supplementary table 1 genomes.x
Table S2. Genomes analyzed in the manuscript.
Strain Name	GenBank Accession Number
Acaryochloris marina MBIC11017	NC_009925
Acetobacter pasteurianus IFO 3283 26	NC_017146
Acetobacter pasteurianus SRCM101468	CP021922
Acetobacter persici TMW21084	CP014687
Aliterella atlantica CENA595	JYON01000001
Anabaena cylindrica PCC 7122	NC_019771
Anabaena sp. 90	NC_019427
Anabaena sp. WA102	NZ_CP011456
Anabaena variabilis ATCC 29413	CP000117
Arthrospira platensis NIES 39	NC_016640
Arthrospira platensis YZ	NZ_CP013008
Arthrospira sp. PCC 8005	NZ_FO818640
Atelocyanobacterium thalassa ALOHA	NC_013771
Calothrix sp. 336_3	NZ_CP011382
Calothrix sp. PCC 6303	NC_019751
Calothrix sp. PCC 7507	NC_019682
Candidatus Synechococcus spongiarum	SH4_JENA01000001
Coleofasciculus chthonoplastes PCC 7420	NZ_DS989841
Crinalium epipsammum PCC 9333	NC_019753
Crocosphaera watsonii WH 0003	AESD01000001
Crocosphaera watsonii WH 8502	NZ_CAQK01000001
Cyanobacterium aponinum PCC 10605	NC_019776
Cyanobacterium PCC 7702	NZ_KB235926
Cyanobium gracile PCC 6307	NC_019675
Cyanobium sp. NIES 981	NZ_LT578417
Cyanobium sp. PCC 7001	NZ_DS990556
Cyanothece sp. ATCC 51142	NC_010546THYDIS
Cyanothece sp. CCY0110	AAXW01000001
Cyanothece sp. PCC 7424	NC_011729
Cyanothece sp. PCC 7425	NC_011884
Cyanothece sp. PCC 7822	NC_014501
Cyanothece sp. PCC 8801	NC_011726
Cyanothece sp. PCC 8802	NC_013161
Cylindrospermum stagnale PCC 7417	NC_019757
Dactylococcopsis salina PCC 8305	NC_019780
Desertifilum sp. IPPAS B 1220	MJGC01000001
Erythrobacter sp. HL 111	NZ_LT629743
Escherichia coli 9000	NZ_CP018252
Escherichia coli O157H7 Sakai	NC_002695
Fischerella sp. NIES 3754	NZ_AP017305
Fischerella sp. PCC 9431	ALVX000000
Geitlerinema sp. PCC 7105	NZKB235955
Geitlerinema sp. PCC 9228	NZLNDC01000001
Geitlerinema sp. PCC 7407	NC_019703
Geminocystis herdmanii PCC 6308	NZ_CM001775
Geminocystis sp. NIES 3708	NZ_AP014815
Geminocystis sp. NIES 3709	NZ_AP014821
Gloeobacter kilaueensis JS1	NC_022600
Gloeobacter violaceus PCC 7421	NC_005125
Gloeocapsa sp. PCC 73106	ALVY01000001
Gloeocapsa sp. PCC 7428	NC_019745
Halomicronema hongdechloris C2206	NZ_CP021983
Halothece sp. PCC 7418	NC_019779VIC5
Chamaesiphon minutus PCC 6605	NC_019697
Chloroflexus aurantiacus J 10 fl	NC_010175
Chlorogloeopsis PCC 6912	AJLN00000000
Chroococcidiopsis thermalis PCC 7203	NC_019695
Kamptonema formosum PCC 6407	NZ_KB235898
Leptolyngbya boryana PCC 6306	NZ_KB731324
Leptolyngbya sp. KIOST 1	NZ_JQFA01000001
Leptolyngbya sp. NIES 2104	NZ_BBWW01000001
Leptolyngbya sp. PCC 7375	NZ_JH993793
Leptolyngbya sp. NIES 3755	NZ_AP017308
Leptolyngbya sp. PCC 7376	NC_019683
Limnoraphis robusta CS 951	LATL02000001
Lyngbya sp. PCC 8106	NZ_AAVU01000001
Magnetosprillum gryphiswaldense	MSR_1_HG794546
Magnetosprillum sp. ME 1	CP015848
Mastigocladopsis repens PCC 10914	NZ_JH992899
Methylobacterium sp. C1	CP017640
Microcoleus sp. PCC 7113	NC_019738
Microcoleus vaginatus FGP 2	AFJC01000001
Microcystis aeruginosa NIES 2549	NZ_CP011304
Microcystis aeruginosa NIES 843	NC010296
Microcystis aeruginosa PCC 7005	NZ_AQPY01000001
Microcystis aeruginosa PCC 7806SL	NZ_CP020771
Microcystis aeruginosa sp. 777	ASZQ01000001
Moorea producens 3L	NZ_AEPQ00000000
Moorea producens PAL 8 15 08 1	NZ_CP017599
Myxosarcina sp. GI1	JRFE01000001
Neosynechococcus sp. agnicola sy1	NZ_JJML01000001
Nodosilinea nodulosa PCC 7104 NZ	JH976537
Nodularia sp. migena CCY9414	NZ_CP007203
Nostoc sp. NIES 3756 DNA	NZ_AP017295
Nostoc sp. PCC 7107	NC_019676
Nostoc sp. PCC 7120 DNA	NC_003272
Nostoc sp. PCC 7524	NC_019684
Oscillatoria acuminata PCC 6304	NC_019693
Oscillatoria nigro viridis PCC 7112	NC_019729
Phormidesmis priestleyi BC1401	NZ_LXYR01000001
Phormidesmis priestleyi ULC007	NZ_MPPI01000001
Phormidium tenue NIES 30	MRCG01000001
Planktothrix agardhii NIVA CYA 126 8	NZ_CM002803
Planktothrix rubescens strain 7821	CZCZ01000001
Planktothrix serta PCC 8927	CZCU01000001
Planktothrix sp. PCC 11201	NZ_LT797683
Planktothrix tepida PCC 9214	NZ_LN889757
Pleurocapsa sp. PCC 7319	NZ_KB235916
Pleurocapsa sp. PCC 7327	NC_019689
Prochlorococcus marinus MIT 9211	NC_009976
Prochlorococcus marinus MIT 9301	NC_009091
Prochlorococcus marinus MIT 9515	NC_008817
Prochlorococcus marinus MIT9313	NC_005071
Prochlorococcus marinus subsp. marinus CCMP1375	NC_005042
Prochlorococcus sp. MIT 801	NZ_CP007754
Prochloron didemni P4 Papua New Guinea	AGGA01000001
Pseudanabaena biceps PCC 7429	NZ_ALWB01000001
Pseudanabaena PCC 6802	NZ_ALVK00000000
Pseudanabaena sp. PCC 7367	NC_019701
Rhizobium leguminosarum 3841	PRJNA344
Rhizobium leguminosarum Vaf 108	CP018228
Rhodobacter sp. aeroides ATCC 17025	NC_009428
Richelia intracellularis HH01	NZ_CAIY01000001
Rivularia sp. PCC 7116	NC_019678
Roseobacter denitrificans OCh 114	NC_008209
Rubidibacter lacunae KORDI 51	ASSJ01000001
Spirulina major PCC 6313	NZ_KV878782
Spirulina subsalsa PCC 9445	NZ_ALVR01000000
Stanieria cyanosp. aera PCC 7437	NC_019748
Synechococcus elongatus PCC 6301	NC_007604
Synechococcus elongatus PCC 6301	NC_006576
Synechococcus elongatus PCC 7942	NC_007604
Synechococcus lividus PCC 6715	NZ_CP018092
Synechococcus sp. PCC 7335	NZ_DS989904
Synechococcus sp. CC9902	NC_007513
Synechococcus sp. JA 2 3Ba	NC_007776
Synechococcus sp. JA 3 3Ab	NC_007775
Synechococcus sp. PCC 6312	NC_019680
Synechococcus sp. PCC 7002	NC_010475
Synechococcus sp. PCC 7003	NZ_CP016474
Synechococcus sp. PCC 7117	NZ_CP016477
Synechococcus sp. PCC 73109	NZ_CP013998
Synechococcus sp. PCC 7336	NZ_CM001776
Synechococcus sp. PCC 7502	NC_019702
Synechococcus sp. PCC 8807	NZ_CP016483
Synechococcus sp. RCC307	NC_009482
Synechococcus sp. SynAce01	NZ_CP018091
Synechococcus sp. UTEX 2973	NZ_CP006471
Synechococcus sp. WH 8020	NZ_CP011941
Synechococcus sp. WH 8102	NC_005070
Synechococcus sp. WH 8109	NZ_CP006882
Synechococcus WH7803	NC_009481
Synechocystis sp. PCC 7509	NZ_ALVU02000001
Synechocystis sp. PCC 6714	NZ_CP007542
Synechocystis sp. PCC 6803	NC_000911
Thermosynechococcus elongatus BP 1	NC_004113
Thermosynechococcus sp. NK55	NC_023033
Trichodesmium erythraeum IMS101	NC_008312
Xenococcus sp. PCC 7305	ALVZ01000001
